# Supplementary material for: Exosomal FZD-7 Expression Is Modulated by Different Lifestyle Interventions in Patients with NAFLD
Source: Nutrients. 2022 Mar 8;14(6):1133. doi: 10.3390/nu14061133 (PMC8950750; doi:10.3390/nu14061133)
Supplement: Supplementary file 1 [file nutrients-14-01133-s001.zip]

Archive with 1 entries (1 files):
- nutrients-1580491-supplementary.pdf
